# Supplementary material for: Cytosine-Rich Oligonucleotide and Electrochemically Reduced Graphene Oxide Nanocomposite for Ultrasensitive Electrochemical Ag+ Sensing
Source: Nanomaterials (Basel). 2024 Apr 29;14(9):775. doi: 10.3390/nano14090775 (PMC11085715; doi:10.3390/nano14090775)
Supplement: Supplementary file 1 [file nanomaterials-14-00775-s001.zip]

Archive with 1 entries (1 files):
- nanomaterials-2966331-supplementary.pdf
